# Supplementary material for: Evaluation of Household Preparedness and Risk Factors for Cutaneous Leishmaniasis (CL) Using the Community Assessment for Public Health Emergency Response (CASPER) Method in Pakistan
Source: Int J Environ Res Public Health. 2022 Apr 21;19(9):5068. doi: 10.3390/ijerph19095068 (PMC9104477; doi:10.3390/ijerph19095068)
Supplement: Supplementary file 1 [file ijerph-19-05068-s001.zip]

Archive with 1 entries (1 files):
- ijerph-1611886-supplementary.pdf
